# Supplementary material for: Corticostriatal control of defense behavior in mice induced by auditory looming cues
Source: Nat Commun. 2021 Feb 15;12:1040. doi: 10.1038/s41467-021-21248-7 (PMC7884702; doi:10.1038/s41467-021-21248-7)
Supplement: Supplementary file 4 — Supplementary Movie 1–5 [file 41467_2021_21248_MOESM4_ESM.zip]

Archive with 12 entries (11 files):
- Movies/
- __MACOSX/._Movies
- Movies/Supplementary Movie 4.mp4
- __MACOSX/Movies/._Supplementary Movie 4.mp4
- Movies/Supplementary Movie 5.mp4
- __MACOSX/Movies/._Supplementary Movie 5.mp4
- Movies/Supplementary Movie 2.mp4
- __MACOSX/Movies/._Supplementary Movie 2.mp4
- Movies/Supplementary Movie 3.mp4
- __MACOSX/Movies/._Supplementary Movie 3.mp4
- Movies/Supplementary Movie 1.mp4
- __MACOSX/Movies/._Supplementary Movie 1.mp4
