# Supplementary material for: Corticostriatal control of defense behavior in mice induced by auditory looming cues
Source: Nat Commun. 2021 Feb 15;12:1040. doi: 10.1038/s41467-021-21248-7 (PMC7884702; doi:10.1038/s41467-021-21248-7)
Supplement: Supplementary file 6 — Source Data [file 41467_2021_21248_MOESM6_ESM.xlsx]

## Sheet: Fig1
Crescendo					Decrescendo					Crescendo vs. Decrescendo
Movement trajectory		Speed			Movement trajectory		Speed			Freezing Duration(sec)		Normalized Top Speed		Nest Time(sec)
x	y	time(sec)	speed(cm/s)		x	y	time(sec)	speed(cm/s)		crescendo	decrescendo	crescendo	decrescendo	crescendo	decrescendo
160.136	-93.9797	0.2	14.2187		101.672	-85.3237	0.2	2.41472		2.71429	0	2.10119	1.76522	11.5714	8.57143
137.997	-86.009	0.4	9.43358		100.712	-91.2076	0.4	2.96895		1.35714	0	1.3913	0.46405	11.4286	3.14286
138.082	-86.0295	0.6	3.94659		100.689	-91.226	0.6	2.98668		0.85714	0	1.72269	2.29348	10.0714	0
123.849	-80.7943	0.8	8.53506		100.52	-90.6462	0.8	4.44336		2.42857	0	1.15751	0.13174	11.7857	1.07143
124.013	-80.8844	1	11.8874		100.563	-90.4819	1	4.84374		1.71429	0	1.02632	0.17411	11.9286	0
93.1967	-81.3734	1.2	13.5788		100.577	-90.4322	1.2	5.14935		3.35714	0	2.12981	1.14885	6.64286	0
93.1236	-81.2788	1.4	13.6826		97.9448	-82.8839	1.4	4.5616		6.14286	0	1.44488	0.75	4.64286	5.71429
93.2879	-81.2268	1.6	13.6175		97.8233	-83.1486	1.6	3.6731		5.92857	0	1.13636	0.2367	8.57143	4.28571
62.1031	-88.0082	1.8	7.82712		96.8027	-49.7237	1.8	1.62585		2.95	0	2.00606	1.60261	10.35	3
62.1446	-88.0462	2	3.71598		96.7586	-49.3726	2	1.11046		2.95	0	1.51841	0.90704	11	8.5
48.8462	-88.2687	2.2	6.02582		94.8077	-36.6485	2.2	0.78825		1.8	0			7	2.4
48.9973	-88.1679	2.4	6.61725		94.7284	-36.4864	2.4	0.69108
46.738	-88.1297	2.6	7.28776		94.6963	-36.4359	2.6	0.68238
46.7616	-88.125	2.8	8.16951		93.0357	-31.5356	2.8	0.59923
46.7559	-88.1031	3	8.33552		92.735	-31.3992	3	0.72867
40.224	-94.0104	3.2	9.69344		91.7098	-30.4711	3.2	0.96315
40.0736	-93.9708	3.4	11.4595		91.7148	-30.3757	3.4	2.99653
36.4567	-94.2171	3.6	11.2434		92.721	-36.4894	3.6	5.55325
36.2642	-94.0514	3.8	10.4502		92.6885	-36.4665	3.8	5.74012
36.258	-94.0142	4	13.6133		92.6819	-36.455	4	6.02738
40.7256	-94.0207	4.2	12.7699		92.7072	-36.2319	4.2	6.28786
40.9639	-94.0522	4.4	10.9289		92.7	-36.2515	4.4	5.13221
41.7721	-94.0597	4.6	10.517		91.9755	-32.3908	4.6	2.94546
42.0854	-94.0398	4.8	10.3144		91.8085	-32.2597	4.8	3.94311
42.094	-94.0327	5	6.59034		91.7702	-32.2968	5	5.98577
41.3249	-95.6772	5.2	1.32598		88.3439	-22.547	5.2	7.31561
41.2433	-95.7855	5.4	0.46354		88.3902	-22.429	5.4	7.48779
41.2759	-95.4812	5.6	0.24094		86.7455	-14.1365	5.6	7.74003
41.1801	-95.6968	5.8	0.19456		86.7895	-14.2433	5.8	6.4263
42.6257	-95.9522	6	0.21684		86.792	-14.2734	6	3.83617
42.0006	-95.9068	6.2	0.22561		84.9552	-2.50078	6.2	2.08716
42.0296	-95.9292	6.4	0.2107		84.8091	-2.39353	6.4	1.68774
11.0371	-88.2084	6.6	0.16985		72.9521	26.2763	6.6	2.23605
11.1	-88.1085	6.8	0.14332		72.8214	26.2763	6.8	3.45575
-18.9913	-81.0593	7	0.08979		71.6243	26.2763	7	4.07308
-18.9629	-81.0356	7.2	0.10242		73.5339	35.2126	7.2	4.6928
-30.3937	-73.4575	7.4	0.10901		73.5406	35.4939	7.4	5.82817
-33.3011	-73.0065	7.6	0.11584		67.5887	47.5835	7.6	5.98216
-33.1266	-72.9748	7.8	0.12445		67.6659	47.6132	7.8	4.31265
-52.3465	-66.4115	8	0.15194		69.7275	49.4712	8	4.02258
-51.9469	-66.1904	8.2	0.12801		69.7341	49.5782	8.2	4.7064
-55.4027	-63.8769	8.4	0.12401		69.0757	49.4617	8.4	4.2483
-55.7103	-63.909	8.6	0.20449		68.8277	49.5503	8.6	3.99914
-55.7519	-63.9119	8.8	0.62619		68.7783	49.5637	8.8	6.24729
-56.2157	-63.7106	9	0.77147		69.0395	47.6756	9	7.41362
-55.9679	-63.8224	9.2	0.97479		68.787	47.6846	9.2	7.07358
-53.7599	-63.9851	9.4	7.85306		68.4778	47.4707	9.4	5.76967
-53.796	-63.993	9.6	16.5782		68.5975	47.6259	9.6	4.72196
-53.8213	-63.9827	9.8	19.3442		68.6231	47.6526	9.8	3.0158
-54.0342	-63.7985	10	20.3212		67.8127	48.5195	10	1.31838
-53.9368	-63.9246	10.2	24.5037		67.7019	48.5839	10.2	0.79135
-55.3806	-63.6648	10.4	23.62		68.4762	47.8438	10.4	0.96786
-55.6171	-63.8152	10.6	16.7663		68.6323	47.745	10.6	0.98157
-55.5739	-63.7655	10.8	13.6169		68.6543	47.7213	10.8	0.79938
-55.629	-63.8003	11	12.5067		67.767	45.2402	11	0.73257
-55.6729	-63.8077	11.2	8.1403		67.6922	45.514	11.2	0.70435
-54.1275	-64.0975	11.4	2.17328		68.7933	44.5763	11.4	0.5394
-54.0268	-64.0288	11.6	0.25072		68.765	44.6352	11.6	0.68169
-53.6924	-67.3617	11.8	0.20079		69.7082	44.8608	11.8	1.56582
-53.9567	-67.0149	12	0.1677		69.6674	44.748	12	1.77858
-72.9326	-38.1405	12.2	0.15777		69.6641	44.7182	12.2	2.29264
-72.8985	-38.0944	12.4	0.14027		69.5789	46.4886	12.4	2.81394
-72.8979	-38.0701	12.6	0.1248		69.6057	46.6054	12.6	4.08152
-76.9765	-32.4436	12.8	0.14807		69.5746	44.9451	12.8	5.23865
-76.9107	-32.2406	13	0.14815		69.6076	44.7618	13	7.01802
-75.1607	-29.835	13.2	0.13352		69.532	45.5456	13.2	7.96305
-74.9425	-29.8977	13.4	0.13456		69.581	45.7054	13.4	8.42351
-74.8957	-29.9082	13.6	0.13322		69.6073	45.707	13.6	8.16012
-75.6815	-29.9284	13.8	0.13619		69.5076	46.9086	13.8	6.3201
-75.7876	-29.9502	14	0.15191		69.5944	46.8097	14	4.46807
-70.9632	-39.8103	14.2	0.15923		69.5452	46.5754	14.2	2.82031
-70.9161	-39.928	14.4	0.1472		69.6018	46.5985	14.4	1.91173
-70.8981	-39.9427	14.6	0.13907		69.6197	46.6059	14.6	0.88335
-67.6494	-40.4856	14.8	0.1293		69.6803	47.0061	14.8	0.70186
-67.6586	-40.8685	15	0.12832		69.6876	46.875	15	0.62109
-66.8699	-42.3524	15.2	0.12673		70.4994	46.5287	15.2	0.48392
-66.8919	-41.9984	15.4	0.12124		69.827	48.6561	15.4	0.64694
-69.2596	-40.5803	15.6	0.11137		69.7502	48.698	15.6	1.21037
-69.0334	-40.7781	15.8	0.12897		69.5312	42.8992	15.8	2.44316
-68.9904	-40.8204	16	0.11895		69.5926	42.8186	16	6.03436
-73.7599	-6.82366	16.2	0.12782		72.0236	48.4944	16.2	9.56276
-73.7774	-6.9691	16.4	0.19164		71.9903	48.5666	16.4	13.9632
-70.2472	20.5878	16.6	0.20743		73.3237	47.8777	16.6	13.9435
-70.1852	20.9124	16.8	0.20919		74.2547	47.6076	16.8	12.9109
-68.0283	27.1812	17	0.23367		74.1849	47.6293	17	10.0396
-67.9405	27.1312	17.2	0.23272		103.692	53.8183	17.2	6.87002
-67.8971	27.1256	17.4	0.16353		103.68	53.7846	17.4	2.64586
-69.4279	31.2966	17.6	0.16468		114.715	57.7976	17.6	2.95077
-69.6146	31.1092	17.8	0.1374		126.36	52.915	17.8	3.57173
-67.2291	31.3763	18	0.11493		164.578	54.4529	18	3.51419
-67.0574	31.315	18.2	0.11541		164.648	54.5021	18.2	3.25081
-67.0318	31.3004	18.4	0.13321		164.678	54.5382	18.4	3.08664
-67.3087	31.2415	18.6	0.12361		175.032	55.0763	18.6	1.8833
-67.1853	31.1325	18.8	0.41866		175.001	55.0039	18.8	0.88232
-64.9654	31.8945	19	0.54143		184.663	58.2896	19	1.49102
-64.8704	32.035	19.2	0.3119		184.645	58.3641	19.2	1.84401
-64.8747	32.0315	19.4	0.9213		184.68	58.3411	19.4	1.67644
-34.2878	32.4332	19.6	1.33816		186.354	56.5191	19.6	1.31953
-34.1874	32.3723	19.8	0.61236		186.543	56.4729	19.8	1.15618
-11.0512	26.6409	20	0.27542		199.629	53.3838	20	0.67795
-11.0088	26.7356				199.632	53.561
8.67714	16.4151				199.656	53.5881
8.69967	16.1223				205.808	47.81
8.71536	16.0778				205.733	47.7533
8.13841	16.2931				199.845	48.6032
8.14733	16.1892				199.794	48.6495
9.49474	15.8859				199.849	48.4679
9.18075	15.9772				199.822	48.5296
10.212	16.2196				199.797	48.5452
10.2006	16.1135				200.808	48.1881
10.1713	15.9083				200.707	48.302
10.1872	15.8127				217.586	40.4062
10.179	15.9306				217.51	40.3792
10.5002	15.8123				231.43	28.9069
10.316	15.9463				231.64	28.8098
10.2668	15.9748				231.644	28.7811
10.2323	15.9505				245.242	0.99775
10.219	15.9503				245.456	0.80977
10.2502	15.8628				257.939	-12.9237
10.2188	15.9005				261.399	-22.2733
10.2031	15.9184				261.355	-22.2005
10.1935	15.9019				267.157	-45.2908
10.1836	15.9115				267.08	-45.294
10.3022	15.8033				283.369	-53.9237
10.2411	15.8519				283.737	-58.9706
10.2298	15.8201				283.548	-59.1602
10.211	15.8699				280.146	-66.3697
10.1985	15.8915				279.973	-66.3052
10.2683	16.0734				280.889	-74.4637
10.2502	15.9882				280.841	-74.3352
10.2438	15.8005				280.804	-77.6243
10.2279	15.923				280.811	-77.3945
10.2233	15.9392				280.786	-77.3795
10.1815	15.9647				280.835	-77.3704
10.174	15.9675				280.82	-77.3763
10.3226	15.7438				281.024	-77.2266
10.297	15.8571				280.925	-77.3423
10.3309	16.0605				280.894	-77.3571
10.2715	16.0114				280.797	-77.3484
10.2531	16.0016				280.803	-77.3359
10.2599	16.0762				279.398	-77.1054
10.2351	16.0515				279.507	-77.2026
10.2781	16.0089				279.555	-77.2455
10.2601	16.0198				277.421	-79.4809
10.2537	16.0193				277.496	-79.5026
10.1849	16.0882				275.433	-82.919
10.1826	16.0776				275.836	-83.1991
10.2102	16.0987				262.692	-86.3273
10.1955	16.0943				262.729	-86.3651
10.157	16.0719				262.69	-86.3669
10.1547	16.0651				243.639	-94.7612
10.1556	16.0576				243.678	-94.6127
10.0995	16.0788				224.291	-94.7502
10.1161	16.066				224.422	-94.6348
10.1592	16.0578				213.443	-96.3958
10.1597	16.0516				213.549	-96.4449
10.1632	16.0491				213.674	-96.4196
10.1722	16.0823				207.725	-96.2308
10.1689	16.0708				207.689	-96.2539
10.1833	15.9364				206.865	-91.6523
10.1733	15.9664				206.648	-91.3564
10.1123	16.1867				206.646	-91.3437
10.1265	16.1564				193.464	-87.9264
10.1364	16.1251				193.623	-88.0556
10.168	16.1335				175.486	-72.5262
10.169	16.1165				175.684	-72.3463
10.26	16.0846				175.719	-72.3089
10.2419	16.0529				160.015	-58.1188
10.2243	16.0611				159.883	-58.1701
10.1713	16.0889				157.399	-53.6566
10.1632	16.0797				157.541	-53.5422
10.1055	16.0714				157.789	-54.4141
10.1244	16.065				157.679	-54.4076
10.1589	15.9566				157.655	-54.3878
10.1559	15.987				157.416	-54.3707
10.154	16.0006				157.507	-54.3637
10.0985	16.2001				157.504	-53.665
10.1066	16.1584				157.632	-53.5666
10.0753	16.112				154.429	-51.588
10.0827	16.1111				154.484	-51.4789
10.0836	16.1029				154.54	-51.4649
10.1066	16.009				145.322	-27.7107
10.1	16.0159				145.519	-27.5065
10.1672	16.0712				140.969	-12.8168
10.1479	16.0563				140.898	-12.6019
10.1235	16.1061				140.874	-12.5463
10.1208	16.091				140.753	5.70132
10.1208	16.0852				140.659	5.61683
10.0259	16.1166				136.055	14.2263
10.0378	16.1044				135.891	14.5133
10.0404	14.7844				135.852	14.561
10.0838	14.8173				128.823	33.3651
10.0961	14.8418				128.722	33.61
12.531	12.2587				114.629	55.2763
12.3995	12.0861				114.627	55.2763
12.6092	12.314				105.703	77.8453
12.4885	12.2035				105.687	77.7806
12.4766	12.1408				105.692	77.7523
12.3971	12.1345				98.651	92.3403
12.3573	12.109				98.6394	92.4946
12.4601	12.1468				94.9864	105.951
12.4189	12.0934				94.8828	105.848
15.0023	10.6236				95.5361	105.876
15.0513	10.815				95.6162	105.773
15.0779	10.9049				95.6354	105.755
58.4575	-28.6182				94.7723	108.761
58.3917	-28.6761				94.6761	108.71
89.5341	-51.7686				94.3318	108.886
97.3193	-55.6692				94.4672	108.841
114.526	-73.1733				94.5175	108.814
114.438	-73.0821				95.0275	108.297
114.363	-73.0521				94.8843	108.504
130.082	-83.9789				94.6339	104.679
130.096	-83.9578				94.7029	104.696
130.802	-83.7965				94.6747	104.684
130.966	-83.8531				95.8261	103.035
131.028	-83.8807				95.7881	102.911
134.769	-87.9532				94.8204	103.941
134.897	-87.9648				94.8512	103.796
146.966	-101.704				94.9315	104.413
147.027	-101.904				94.7033	104.531
169.639	-115.642				94.6506	104.568
169.941	-115.866				95.4395	106.35
170.029	-115.923				95.5715	106.533
196.135	-117.051				95.972	107.399
196.138	-117.03				95.7931	107.596
225.178	-107.047				95.5481	109.609
225.157	-107.051				95.6078	109.689
225.139	-107.033				95.6347	109.705
224.765	-107.341				95.5229	109.826
224.845	-107.177				95.5927	109.733
224.847	-107.21				95.4386	110.314
224.934	-107.138				95.5645	110.53
224.902	-107.055				95.6041	110.576
225.033	-107.041				94.9254	110.87
225.086	-107.016				94.8601	110.809
225.119	-107.117				94.8779	111.629
225.117	-107.046				94.8616	111.65
224.917	-106.943				94.8431	111.652
224.984	-106.952				94.8458	111.519
225.005	-106.957				94.8055	111.597
224.91	-106.97				93.6419	112.306
224.966	-106.965				93.7451	112.428
224.984	-106.962				92.9265	112.893
225	-106.958				92.7315	112.737
224.874	-106.712				92.709	112.708
224.969	-106.854				90.3977	113.914
225.019	-106.893				90.5486	113.792
225.08	-107.038				91.9029	113.352
225.095	-107.011				91.793	113.474
225.12	-107.021				89.2425	118.294
225.109	-107.012				89.4887	118.437
225.104	-107.004				89.5515	118.498
225.118	-106.966				82.9843	128.502
225.112	-106.964				82.9208	128.528
225.183	-107.004				82.8404	130.253
225.169	-107.003				82.8244	130.331
225.122	-106.937				82.8107	130.376
225.128	-106.946				83.959	127.241
225.124	-106.944				83.9001	127.355
225.018	-106.94				84.6423	124.955
225.04	-106.95				84.6745	124.768
225.07	-107.081				84.6901	124.719
225.069	-107.051				95.4603	112.791
225.071	-107.037				95.5382	112.662
224.956	-106.974				95.9858	112.428
224.986	-106.973				95.886	112.536
224.906	-107.052				82.0768	108.469
224.964	-107.029				81.8457	108.559
224.995	-107.019				81.8073	108.606
225.078	-106.949				69.8904	88.6007
225.091	-106.959				69.7633	88.6672
225.003	-106.843				56.067	69.3267
225.03	-106.866				55.7476	69.5682
225.068	-106.828				55.7076	69.6102
225.061	-106.864				47.7456	38.1279
225.063	-106.881				47.6899	37.7752
225.008	-106.91				40.0253	7.72815
225.04	-106.916				39.9759	7.77199
225.011	-106.954				39.9444	7.73652
225.028	-106.957				37.5821	-9.73004
225.053	-106.95				37.6181	-9.46149
225.061	-106.952				31.0466	-29.4426
225.065	-106.955				30.9206	-29.3024
225.052	-106.77				31.4275	-33.9237
225.046	-106.819				31.6703	-34.1999
225.079	-106.837				31.6658	-34.2575
225.082	-106.85				27.9175	-54.5698
225.084	-106.867				27.7991	-54.3216
224.947	-106.989				29.581	-51.3214
224.978	-106.969				29.6522	-51.3987
225.133	-106.837				28.0191	-53.3325
225.107	-106.857				27.7214	-53.3525
225.094	-106.878				27.687	-53.3655
225.044	-106.916				25.8601	-54.7373
225.063	-106.928				24.3166	-56.0514
224.91	-106.943				21.8706	-59.1686
224.964	-106.951				21.887	-59.1079
224.977	-106.913				21.7649	-59.3466
225.028	-106.924				20.5126	-64.5957
225.053	-106.932				20.5861	-64.4683
225.094	-106.968				19.3209	-68.0685
225.106	-106.964				19.5608	-68.2658
225.031	-106.911				19.6021	-68.3009
225.066	-106.936				23.4965	-66.8826
225.069	-106.967				23.5908	-67.1432
225.081	-106.962				23.8733	-67.2934
225.087	-106.965				23.7695	-67.3216
225.129	-106.866				23.4848	-67.452
225.111	-106.902				23.5496	-67.3703
225.066	-106.843				23.569	-67.3428
225.073	-106.87				23.349	-67.3843
225.072	-106.89				23.5088	-67.3645
224.973	-106.936				23.0275	-68.5953
225.005	-106.936				22.8796	-68.4777
225.15	-106.865				23.7139	-68.9267
225.125	-106.894				23.7218	-69.298
225.107	-106.913				23.7206	-69.3397
225.018	-106.915				23.5262	-67.3269
225.038	-106.926				23.5766	-67.3065
225.018	-106.904				23.1297	-64.5502
225.03	-106.904				22.9509	-64.3769
225.012	-106.831				22.9108	-64.3756
225.029	-106.867				24.1023	-63.7666
225.039	-106.874				23.877	-63.5374
225.053	-106.869				26.0903	-50.7612
225.063	-106.871				27.3899	-48.5191
225.004	-106.914				27.5935	-48.3998
225.02	-106.911				29.2036	-69.8742
224.987	-106.911				29.5281	-70.0067
225.015	-106.92				32.5235	-75.226
225.023	-106.918				32.5792	-75.3229
225	-106.717				37.1279	-88.846
225.036	-106.82				36.9911	-89.0834
225.024	-106.924				36.9293	-89.1568
225.039	-106.923				53.908	-113.416
225.046	-106.923				53.7971	-113.357
225.034	-106.825				77.4029	-129.559
225.033	-106.853				97.9623	-138.496
225.005	-106.839				102.909	-138.496
225.04	-106.869				127.64	-144.679
225.059	-106.883				149.898	-152.099
225.038	-106.798				162.264	-158.282
225.002	-106.566				174.63	-161.991
224.991	-106.87				212.802	-164.219
225.024	-106.881				222.856	-165.701
224.914	-106.826				225.329	-163.228
224.96	-106.858				237.695	-165.701
225.028	-106.838				240.168	-165.701
224.982	-106.865				238.932	-165.701
225.003	-106.874				237.695	-165.701
224.95	-106.874				232.749	-170.647
224.972	-106.884				238.932	-170.647
224.89	-106.596				238.932	-170.647
224.94	-106.691				241.405	-170.647
224.977	-106.739				241.405	-170.647
225.054	-106.688				240.168	-170.647
225.069	-106.75				240.168	-170.647
224.991	-106.872				240.168	-170.647
225.004	-106.867				244.821	-171.115
225.01	-106.871				245.075	-170.897
225.074	-106.984				249.811	-170.965
225.067	-106.962				249.941	-170.867
225.085	-106.952				249.164	-169.247
225.08	-106.951				249.125	-169.377
225.077	-106.949				249.123	-169.421
225.069	-106.942				259.118	-169.938
225.066	-106.937				259.283	-169.844
225.01	-106.789				274.792	-169.412
225.027	-106.846				274.976	-169.451
224.972	-106.815				275.058	-169.479
225.003	-106.852				299.255	-163.925
225.015	-106.859				299.194	-163.888
225.063	-106.84				301.319	-168.276
225.056	-106.83				301.239	-168.3
224.973	-106.802				301.225	-168.334
225.006	-106.833				303.247	-166.998
225.044	-106.921				303.231	-166.699
225.052	-106.922				303.178	-168.314
225.061	-106.919				303.194	-168.364
225.07	-106.804				303.026	-168.388
225.076	-106.823				303.062	-168.374
225.027	-106.757				303.109	-168.42
225.048	-106.819				324.852	-157.732
225.056	-106.845				324.966	-157.693
224.962	-106.822				324.159	-159.057
224.975	-106.83				324.139	-158.904
225.027	-106.866				322.354	-159.127
225.042	-106.879				322.258	-158.923
225.051	-106.885				322.211	-158.853
225.009	-106.756				321.887	-157.657
225.016	-106.775				321.988	-157.689
224.906	-105.361				322.4	-158.033
224.952	-105.099				322.275	-157.775
224.878	-106.722				322.228	-157.704
224.921	-106.79				325.353	-148.83
224.953	-106.802				325.262	-148.806
224.919	-106.596				325.104	-148.402
224.966	-106.676				325.12	-148.601
225.047	-106.687				325.121	-148.657
225.046	-106.747				323.005	-138.722

## Sheet: Fig2
AC silencing					AC Response													AC temporal silencing
Freezing Duration(sec)		Normalized Top Speed			Crescendo						Decrescendo							initial 0.1s				last 0.3s
before	after	before	after		ON neurons		Sustaind neurons		OFF neurons		ON neurons		Sustaind neurons		OFF neurons			Freezing Duration(sec)		Normalized Top Speed		Freezing Duration(sec)		Normalized Top Speed
6.14286	0	4.64286	0		mean	se	mean	se	mean	se	mean	se	mean	se	mean	se		before	after	before	after	before	after	before	after
1.07143	0	1.42857	0		0	0	0.85294	0.23926	0.625	0.26305	0.04545	0.04545	1.55882	0.54585	0.5	0.18898		2.46667	3	1.51282	1.66393	5.8	2.6	1.51282	1.1
5.92857	1.21429	8.57143	7.14286		0.54545	0.19437	0.82353	0.22672	1	0.32733	0.5	0.15777	1.70588	0.54692	0.625	0.26305		1.93333	1.73333	2.18327	1.86603	4.2	2.13333	2.18327	0.82917
3.65	0	7	4		0.27273	0.09719	1.05882	0.26089	0.875	0.125	0.13636	0.07489	2.15686	0.72495	0.75	0.25		2.4	3.73333	1.98408	2.12102	2.13333	0	2.22222	1.18116
1.35	0	3.5	0		0.5	0.19462	0.98039	0.25299	0.625	0.18298	0.31818	0.1378	2.35294	0.80515	1	0.18898		2.13333	1.66667	2.22222	1.78125	5	2.33333	1.83158	0.90181
1.9	0	11	0		0.22727	0.13046	1.03922	0.23903	0.25	0.25	0.40909	0.14202	2.4902	0.97575	0.5	0.26726		5	4	1.83158	1.2827	2	0	1.38667	1.32804
1.15	0	13	6.5		0.18182	0.10683	1.09804	0.25701	1.375	0.3239	0.36364	0.14028	2.31373	0.94165	0.625	0.18298		1.4	1.46667	1.15232	2.10236	1.4	0	1.58182	1.34211
					0.13636	0.09968	1.15686	0.23905	0.25	0.16366	0.40909	0.22466	2.21569	0.84253	0.875	0.125		3.66667	1.86667	1.36478	1.2638	3.66667	1.53333	1.36478	1.03333
					0.54545	0.14305	1.17647	0.26664	1.125	0.22658	0.54545	0.2525	2.13725	0.72502	0.75	0.25
	number of cells	percentage(%)			0.5	0.10911	1.21569	0.26001	0.75	0.25	0.72727	0.24778	2.23529	0.65568	0.375	0.18298
On neurons	22	46.8085			0.13636	0.07489	1.19608	0.27244	1	0.32733	0.27273	0.11736	2.29412	0.64201	0.125	0.125
Sustained neurons	17	36.1702			0.18182	0.10683	1.45098	0.32111	0.75	0.25	0.5	0.15777	2.45098	0.65168	0.25	0.16366
Off neurons	8	17.0213			0.5	0.1434	1.56863	0.34005	1.125	0.22658	0.86364	0.22113	4.01961	1.08795	0.625	0.18298
					6.45455	1.61128	2.15686	0.42602	0.25	0.16366	14.6818	2.1161	7.98039	2.62459	1.375	0.56497
					14.3182	1.93888	2.62745	0.4991	0.75	0.36596	17.6818	3.03043	10.098	3.27497	1.25	0.31339
					11.4091	1.10422	3.11765	0.53201	1.25	0.86086	10.7727	1.69022	10.9216	3.6427	0.5	0.26726
					7.13636	0.67515	3.23529	0.57395	0.125	0.125	5.40909	1.07038	8.76471	2.79775	0	0
					4.36364	0.45843	3.35294	0.55464	0.625	0.18298	3.18182	0.76627	8.78431	2.65591	0.5	0.26726
					3.40909	0.51244	3.58824	0.65058	1.125	0.3981	1.68182	0.47165	8.78431	2.72024	0.375	0.18298
					2.54545	0.5611	3.60784	0.60426	0.625	0.18298	1.59091	0.40909	9.23529	2.70235	0.25	0.16366
					2.77273	0.63085	3.37255	0.54303	1.5	0.32733	1.31818	0.6493	9.05882	2.80128	0.25	0.16366
					2.40909	0.66664	2.96078	0.47906	1.5	0.59761	0.90909	0.4051	9	2.69647	0	0
					2.45455	0.49555	3	0.46241	1.125	0.29505	0.86364	0.23071	8.41176	2.55415	0.125	0.125
					2.09091	0.55404	3.52941	0.61161	0.875	0.35038	0.13636	0.09968	8.19608	2.67604	0	0
					2.5	0.57264	4	0.7323	0.875	0.35038	0.36364	0.16833	8.01961	2.76317	0	0
					2.09091	0.49635	4.31373	0.80966	0.5	0.37796	0.22727	0.13046	7.86275	2.65733	0.25	0.16366
					2	0.46057	4.35294	0.88154	1.125	0.22658	0.22727	0.11266	7.88235	2.73647	0.125	0.125
					1.5	0.35279	4.78431	0.87807	1	0.5	0.09091	0.06273	7.5098	2.51364	0.375	0.26305
					2	0.45584	5.23529	1.10946	0.75	0.31339	0.31818	0.12108	8.03922	2.78134	0.25	0.16366
					0.59091	0.18209	5.4902	1.22612	0.25	0.16366	0.04545	0.04545	7.88235	2.58318	0.25	0.16366
					0.63636	0.20328	5.09804	1.30674	1	0.46291	0.09091	0.06273	7.45098	2.45589	0.25	0.16366
					0.63636	0.29823	4.98039	1.26581	0	0	0.09091	0.06273	6.94118	2.27518	0.75	0.25
					0.5	0.10911	5.05882	1.3118	0.875	0.29505	0.04545	0.04545	6.7451	2.31562	0.375	0.18298
					0.31818	0.1378	5.37255	1.36613	0.875	0.125	0.27273	0.13455	6.98039	2.24641	0.25	0.16366
					0.86364	0.2656	5.19608	1.35589	0.25	0.16366	0.09091	0.06273	6.66667	2.17517	0.625	0.375
					0.22727	0.11266	5.17647	1.38417	0.375	0.18298	0.04545	0.04545	6.19608	1.91909	0.5	0.26726
					0.77273	0.27862	5.4902	1.52492	0	0	0.22727	0.11266	5.94118	2.07681	0.375	0.18298
					0.63636	0.14028	5.4902	1.57716	1.375	0.53243	0.09091	0.06273	6.11765	2.1088	0.25	0.16366
					0.40909	0.14202	5.4902	1.64001	0.375	0.18298	0.13636	0.09968	6.17647	2.09384	0.75	0.25
					0.27273	0.13455	5.29412	1.59275	0.75	0.31339	0.13636	0.09968	6.17647	2.04686	0.25	0.16366
					0.27273	0.14977	5.88235	1.69529	0.5	0.18898	0.36364	0.14028	6.31373	2.13856	0.375	0.26305
					0.18182	0.12547	5.82353	1.55994	0.25	0.16366	0.13636	0.07489	6.41176	2.07349	0.375	0.18298
					0.5	0.20545	6.15686	1.63214	0.5	0.18898	0.04545	0.04545	6.07843	1.91859	0.625	0.18298
					0.45455	0.15746	6.11765	1.6366	0.5	0.18898	0.18182	0.08417	5.58824	1.72874	0.25	0.16366
					0.09091	0.06273	6.33333	1.73036	0.25	0.25	0.18182	0.08417	5.35294	1.75094	0.375	0.26305
					0.54545	0.15746	6.05882	1.60894	1.25	0.41188	0	0	5.78431	1.66766	0.625	0.18298
					0.09091	0.06273	5.76471	1.61923	0.75	0.31339	0.09091	0.06273	5.84314	1.72119	0.5	0.26726
					0.31818	0.1527	6.05882	1.66634	0.625	0.18298	0	0	6.11765	1.75654	0.125	0.125
					0.27273	0.14977	5.88235	1.61922	1.75	0.36596	0.18182	0.08417	6.13725	1.89084	0.25	0.25
					0.31818	0.10164	5.90196	1.64948	0.875	0.125	0.13636	0.07489	6.11765	1.84231	0.875	0.35038
					0.36364	0.10497	5.68627	1.62597	0.75	0.31339	0.36364	0.12389	5.88235	1.77482	0.625	0.18298
					0.27273	0.14977	5.92157	1.68858	0.375	0.18298	0.22727	0.09145	5.23529	1.5842	0.625	0.18298
					0.27273	0.09719	5.45098	1.41096	0.875	0.29505	0.13636	0.07489	4.7451	1.45501	0.375	0.18298
					0.13636	0.07489	5.4902	1.40566	1.125	0.22658	0.36364	0.12389	4.58824	1.37926	0.25	0.25
					0.13636	0.07489	5.96078	1.58967	0.875	0.29505	0	0	4.37255	1.28882	0.5	0.18898
					0.40909	0.15652	6.4902	1.78684	0.75	0.31339	0.31818	0.12108	5.03922	1.55409	0.375	0.26305
					0.18182	0.08417	6.29412	1.7606	0.25	0.16366	0.40909	0.10729	4.98039	1.61236	0	0
					0.22727	0.09145	5.72549	1.5604	0.25	0.16366	0	0	5	1.66241	0.125	0.125
					0.31818	0.10164	5.96078	1.61417	0.5	0.32733	0.45455	0.20521	4.15686	1.38715	0.625	0.375
					0.63636	0.22356	6.11765	1.57022	0.25	0.16366	0.18182	0.08417	4.07843	1.31599	0.75	0.31339
					0.31818	0.10164	6.39216	1.62001	0.875	0.125	0.13636	0.07489	4.33333	1.53394	0.25	0.16366
					0.09091	0.06273	6.19608	1.43305	0.5	0.32733	0.09091	0.06273	4.23529	1.29125	0.25	0.16366
					0.22727	0.09145	5.96078	1.45363	0.875	0.29505	0.27273	0.13455	4.11765	1.25801	0.25	0.16366
					0.22727	0.09145	5.80392	1.35068	1	0.37796	0.18182	0.10683	4.27451	1.33159	0	0
					0.13636	0.07489	5.96078	1.45397	1.375	0.46049	0.13636	0.07489	4.2549	1.49297	0.5	0.26726
					0.59091	0.15652	6.07843	1.46257	1.125	0.61055	0	0	4.01961	1.43817	0.25	0.16366
					0.45455	0.1829	5.96078	1.46858	0.625	0.26305	0.31818	0.10164	3.70588	1.24716	0.125	0.125
					0.68182	0.1527	5.80392	1.54359	0.75	0.31339	0.45455	0.12703	3.70588	1.30717	0.25	0.16366
					0.09091	0.06273	6.21569	1.5736	0.875	0.35038	0.27273	0.09719	3.64706	1.2523	0.375	0.18298
					0.13636	0.07489	6.21569	1.584	0.625	0.18298	0.36364	0.12389	3.45098	1.25095	0	0
					0.18182	0.08417	5.90196	1.33317	0.25	0.16366	0.45455	0.14305	3.86275	1.264	0.375	0.26305
					0	0	5.4902	1.27398	0.375	0.18298	0.59091	0.15652	4.19608	1.31499	0	0
					0.13636	0.07489	5.68627	1.32413	0	0	0.13636	0.07489	4.05882	1.19037	0.125	0.125
					0.27273	0.09719	6.27451	1.54362	0.5	0.26726	0.18182	0.08417	3.68627	1.14542	0.625	0.26305
					0.45455	0.14305	6.05882	1.42284	0.5	0.18898	0.40909	0.14202	3.43137	1.16853	0.125	0.125
					0.27273	0.09719	6.2549	1.53883	0.5	0.18898	0.18182	0.08417	3.62745	1.20433	0	0
					0	0	6.15686	1.54191	0.25	0.16366	0.22727	0.13046	3.56863	1.18134	0.375	0.18298
					0.13636	0.07489	6.13725	1.59356	0.375	0.18298	0.27273	0.09719	3.80392	1.29171	0.375	0.18298
					0	0	6.23529	1.48018	0.5	0.18898	0.13636	0.07489	3.7451	1.34976	0.125	0.125
					0.27273	0.14977	6.09804	1.45627	0.25	0.16366	0.40909	0.19361	3.76471	1.35085	0.5	0.37796
					0	0	6.33333	1.4732	0.375	0.18298	0.45455	0.14305	3.27451	1.17049	0	0
					0.04545	0.04545	5.92157	1.46013	0.125	0.125	0.27273	0.09719	3.72549	1.46173	0	0
					0.13636	0.07489	5.98039	1.49125	0.5	0.18898	0.45455	0.14305	3.84314	1.39342	0.25	0.16366
					0	0	6.23529	1.60235	0.5	0.18898	0.27273	0.14977	4.23529	1.6267	0.375	0.18298
					0	0	6.23529	1.60915	0.75	0.31339	0.13636	0.07489	3.7451	1.33744	0	0
					0.18182	0.12547	6.07843	1.49346	0.25	0.16366	0.22727	0.09145	3.4902	1.38936	0.625	0.26305
					0.18182	0.14167	5.7451	1.21704	0.75	0.31339	0.36364	0.14028	3.56863	1.35917	1	0.26726
					0.13636	0.07489	5.78431	1.23229	0.625	0.18298	0.36364	0.14028	3.62745	1.32593	0.75	0.25
					0.40909	0.12586	6.13725	1.27382	0.5	0.32733	0.27273	0.11736	3.84314	1.36297	0.25	0.16366
					0.13636	0.13636	6.43137	1.51582	0.375	0.18298	0.31818	0.19054	3.64706	1.25308	0	0
					0.27273	0.14977	6.68627	1.45578	0.25	0.16366	0.5	0.15777	3.54902	1.31265	0.625	0.18298
					0	0	6.41176	1.43652	0	0	0.13636	0.13636	3.43137	1.22581	0.25	0.16366
					0.27273	0.09719	6.35294	1.42133	0.375	0.18298	0.81818	0.27631	3.70588	1.32871	0.25	0.16366
					0.31818	0.12108	6.31373	1.42796	0.75	0.31339	0.5	0.15777	3.60784	1.22047	0.5	0.18898
					0.22727	0.11266	6.7451	1.44603	0.625	0.18298	0.68182	0.26634	3.76471	1.29088	0	0
					0.31818	0.1378	6.78431	1.35829	0	0	0.22727	0.11266	3.68627	1.31618	0.5	0.18898
					0.27273	0.1882	7.27451	1.4949	0.5	0.18898	0.86364	0.24877	4.41176	1.60171	0	0
					0	0	7.23529	1.47323	0.5	0.32733	0.95455	0.31194	4.60784	1.86719	0.375	0.18298
					0.36364	0.14028	7.64706	1.56744	0.75	0.31339	0.22727	0.14612	4.58824	1.7413	0.125	0.125
					0.27273	0.09719	7.29412	1.5195	0.625	0.18298	0.54545	0.2155	4.35294	1.66321	0.25	0.16366
					0.04545	0.04545	7.72549	1.62308	0	0	0.72727	0.23888	4.31373	1.5781	0.375	0.18298
					0	0	7.5098	1.67627	0.75	0.36596	0.90909	0.27844	4.35294	1.80515	0.25	0.16366
					0.27273	0.14977	8.03922	1.69553	0.75	0.36596	1	0.34816	4.31373	1.86383	0.375	0.18298
					0.18182	0.08417	7.94118	1.68152	0.375	0.18298	0.59091	0.27649	4.11765	1.79053	0.375	0.18298
					0.13636	0.07489	8.41176	1.72222	0.625	0.18298	0.86364	0.40181	4.09804	1.61271	0.5	0.26726
					0.40909	0.22466	8.78431	1.94981	0.5	0.32733	0.90909	0.27844	3.82353	1.48298	0	0
					0.40909	0.10729	9.45098	2.15145	0.375	0.18298	0.90909	0.38874	4.15686	1.49799	0.75	0.25
					0.13636	0.07489	9.21569	2.05427	0	0	1.04545	0.31194	3.90196	1.51855	0.5	0.26726
					0.54545	0.22532	8.60784	1.7049	0.375	0.18298	1.27273	0.57049	3.86275	1.43602	0.5	0.18898
					0.36364	0.15494	8.11765	1.50654	0.5	0.18898	0.36364	0.20328	3.47059	1.36533	0.625	0.18298
					0	0	7.39216	1.40987	0.25	0.16366	0.77273	0.32187	3.90196	1.39378	0	0
					0.54545	0.15746	6.4902	1.47713	0.25	0.16366	0.90909	0.38874	3.84314	1.3646	0.25	0.16366
					0	0	5.37255	1.51454	0.375	0.18298	0.90909	0.29358	4.07843	1.41282	0.625	0.18298
					0.27273	0.09719	5.45098	1.69456	0	0	0.95455	0.20255	3.39216	1.16875	0.625	0.18298
					0.63636	0.3054	5.19608	1.54664	0.125	0.125	0.27273	0.11736	3.43137	1.29493	1.25	0.31339
					0.5	0.15777	4.7451	1.39861	0	0	0.27273	0.11736	2.88235	1.08723	2.375	0.67975
					0.95455	0.38069	4.03922	1.14703	0.875	0.47949	0.54545	0.15746	3.05882	1.14273	3.125	0.51539
					1.13636	0.60765	4.17647	1.42308	3.625	1.0166	0.13636	0.09968	3.21569	1.12868	3.25	0.6748
					1.36364	0.59778	3.96078	1.25218	3.125	1.00778	0.09091	0.06273	3.2549	1.27598	3	0.53452
					0.90909	0.4051	3.80392	1.214	10.375	2.65207	0.09091	0.06273	3	1.31815	2.875	0.58056
					1	0.44137	3.15686	0.82289	10.625	2.03485	0.59091	0.10729	2.35294	1.01216	4	0.62678
					0.81818	0.38159	2.92157	0.81301	16.5	2.90934	0.27273	0.11736	2.33333	0.92398	3.25	0.6478
					0.81818	0.31304	2.76471	0.75232	13.125	2.51735	0.04545	0.04545	2.45098	1.0239	3.375	0.49776
					0.54545	0.19437	2.58824	0.74624	14.375	2.63857	0.40909	0.12586	2.47059	1.0551	2.125	0.3981
					0.54545	0.15746	2.56863	0.70885	8.125	1.18679	0.22727	0.09145	2.29412	0.94563	1.25	0.45316
					0.5	0.17094	2.33333	0.65601	6.125	0.47949	0.22727	0.09145	2.01961	0.66678	1	0.26726
					0.59091	0.20449	2.15686	0.61018	5.25	0.75	0.36364	0.14028	2.31373	0.85312	1.125	0.22658
					0.31818	0.1378	1.88235	0.5695	5.25	0.61962	0.13636	0.07489	2.29412	0.86231	1.25	0.16366
					0.54545	0.17065	1.92157	0.57542	3.375	0.7304	0.31818	0.1378	2.09804	0.80719	0.625	0.18298
					0.18182	0.08417	2.13725	0.60713	2.5	0.56695	0.36364	0.12389	1.56863	0.57469	0.875	0.22658
					0	0	2.15686	0.61678	2.5	0.26726	0.22727	0.14612	1.62745	0.53828	0.875	0.47949
					0.13636	0.07489	2.09804	0.61184	2.625	0.625	0.22727	0.13046	1.90196	0.57313	0.5	0.26726
					0.31818	0.10164	1.82353	0.57908	0.875	0.29505	0.18182	0.08417	2.27451	0.80431	0.625	0.26305
					0.13636	0.09968	1.90196	0.60917	1.125	0.35038	0.31818	0.1527	2.07843	0.76357	0.5	0.18898
					0.13636	0.07489	1.78431	0.54949	0.625	0.18298	0.27273	0.14977	1.92157	0.79636	0.125	0.125
					0.22727	0.09145	1.76471	0.51241	0.875	0.29505	0.40909	0.10729	1.64706	0.61393	0.625	0.26305
					0.22727	0.09145	1.56863	0.42058	0.75	0.36596	0.18182	0.10683	1.52941	0.62478	0	0
					0	0	1.56863	0.41135	1	0.32733	0.09091	0.09091	1.52941	0.65811	0	0
					0.13636	0.07489	1.64706	0.39158	0.25	0.16366	0.22727	0.22727	1.60784	0.68131	0.875	0.125
					0	0	1.88235	0.37815	0.25	0.16366	0.36364	0.10497	1.80392	0.68588	0.25	0.16366
					0.13636	0.07489	2.15686	0.46604	1	0.32733	0.22727	0.14612	1.86275	0.62529	0.125	0.125
					0.18182	0.08417	2.17647	0.52548	1.125	0.54894	0.27273	0.11736	1.56863	0.48257	0.125	0.125
					0.27273	0.11736	2.13725	0.55621	0	0	0.40909	0.10729	1.72549	0.57105	0.125	0.125
					0.09091	0.09091	2	0.502	1.125	0.22658	0.40909	0.10729	1.82353	0.64977	0.5	0.18898
					0.22727	0.09145	2.01961	0.49447	0.25	0.16366	0	0	2	0.77307	0.125	0.125
					0.13636	0.07489	1.90196	0.53844	0.125	0.125	0.18182	0.08417	2.05882	0.84909	0.125	0.125
					0.18182	0.10683	2.01961	0.57048	0	0	0.18182	0.08417	2.03922	0.88437	0.125	0.125
					0.5	0.10911	2.01961	0.60011	0	0	0.40909	0.12586	2.11765	0.82871	0	0
					0.31818	0.10164	2.05882	0.53092	0.875	0.29505	0.09091	0.06273	2.07843	0.77664	0.5	0.26726
					0.09091	0.09091	1.72549	0.47408	0.625	0.3239	0.72727	0.09719	1.80392	0.63586	0.375	0.26305
					0	0	1.68627	0.4366	0.375	0.18298	0.31818	0.12108	1.90196	0.7103	0.75	0.16366
					0.31818	0.1378	1.62745	0.44295	0.75	0.36596	0.22727	0.14612	1.7451	0.60537	0.5	0.18898
					0.13636	0.07489	1.72549	0.54509	0.5	0.18898	0.36364	0.14028	1.94118	0.71302	0.25	0.16366
					0.18182	0.10683	1.58824	0.56419	0.25	0.16366	0.22727	0.09145	2.07843	0.7552	0.625	0.18298
					0.04545	0.04545	1.68627	0.6452	0	0	0.13636	0.09968	1.84314	0.68571	0.5	0.26726
					0.36364	0.12389	1.76471	0.58208	0.375	0.18298	0.63636	0.23304	1.88235	0.67309	0.625	0.26305
					0.22727	0.09145	2.09804	0.65604	0.25	0.16366	0.31818	0.1527	1.88235	0.71285	0.25	0.16366
					0.5	0.1434	2.29412	0.67668	0.25	0.16366	0.27273	0.14977	1.98039	0.73758	0.375	0.18298
					0.04545	0.04545	2.39216	0.68431	0.5	0.32733	0.40909	0.14202	2.23529	0.90655	0.375	0.18298
					0.13636	0.07489	2.39216	0.5874	0.5	0.18898	0.77273	0.1853	2.41176	0.98143	0.125	0.125
					0.31818	0.12108	1.86275	0.47619	0.25	0.16366	0.59091	0.10729	2.23529	0.94847	0.125	0.125
					0.18182	0.10683	1.70588	0.43897	0.25	0.16366	0	0	2	0.80173	0.25	0.16366

## Sheet: Fig3
SC silencing					TS activation case			TS activation
Freezing Duration(sec)		Normalized Top Speed			time(sec)	speed(cm/s)		Normalized Top Speed
before	after	before	after		0	12.0132		LEDoff	LEDon
2.33333	1.8	5.43529	1.14407		0.0666667	12.0132		1	0.8156
3.86667	2.46667	1.57233	0.83742		0.133333	12.0132		1	0.31933
2.66667	3.33333	3.88095	0.18049		0.2	12.0132		1	0.13287
2.46667	1.73333	3.22321	0.27949		0.266667	12.0132		1	0.13084
2.2	3	1.70556	0.26471		0.333333	10.7933		1	0.12136
2.06667	2.53333	1.59898	0.72727		0.4	10.4718		1	0.91176
3.4	2.2	1.79783	1.44231		0.466667	10.4718
1.66667	2.93333	1.39319	1.00641		0.533333	10.116
2.2	4.66667	1.4918	0.94898		0.6	8.49887
2.26667	4.73333	1.3035	1.04469		0.666667	7.92557
					0.733333	8.54887
					0.8	9.87506
					0.866667	10.894
					0.933333	12.0746
					1	12.0746
					1.06667	12.0746
					1.13333	12.0746
					1.2	12.0746
					1.26667	13.7756
					1.33333	14.1863
					1.4	14.3626
					1.46667	14.3626
					1.53333	14.5952
					1.6	17.7611
					1.66667	17.7611
					1.73333	17.7611
					1.8	17.7611
					1.86667	17.7611
					1.93333	17.6447
					2	15.3848
					2.06667	14.6986
					2.13333	14.6804
					2.2	14.2077
					2.26667	10.5205
					2.33333	8.74287
					2.4	8.74287
					2.46667	8.31677
					2.53333	7.74216
					2.6	6.54241
					2.66667	6.54241
					2.73333	6.54241
					2.8	6.02296
					2.86667	6.02296
					2.93333	5.47897
					3	4.82457
					3.06667	4.37837
					3.13333	3.09314
					3.2	2.98365
					3.26667	3.72205
					3.33333	3.98418
					3.4	4.8425
					3.46667	7.05312
					3.53333	9.62236
					3.6	12.4008
					3.66667	14.0583
					3.73333	14.8625
					3.8	17.598
					3.86667	18.4708
					3.93333	18.4708
					4	18.4708
					4.06667	18.4708
					4.13333	18.4708
					4.2	18.1444
					4.26667	18.1444
					4.33333	18.1444
					4.4	18.1444
					4.46667	17.7572
					4.53333	15.3324
					4.6	14.0861
					4.66667	12.7432
					4.73333	12.4751
					4.8	11.6915
					4.86667	9.31389
					4.93333	8.40402
					5	7.76235
					5.06667	6.25688
					5.13333	3.9638
					5.2	1.95686
					5.26667	1.37475
					5.33333	0
					5.4	0
					5.46667	0
					5.53333	0
					5.6	0
					5.66667	0
					5.73333	0
					5.8	0
					5.86667	0
					5.93333	0
					6	0
					6.06667	0
					6.13333	0
					6.2	0
					6.26667	0
					6.33333	0
					6.4	0
					6.46667	0
					6.53333	0
					6.6	0
					6.66667	0
					6.73333	0
					6.8	0
					6.86667	0
					6.93333	0
					7	0
					7.06667	0
					7.13333	0
					7.2	0
					7.26667	0
					7.33333	0
					7.4	0
					7.46667	0
					7.53333	0
					7.6	0
					7.66667	0
					7.73333	0
					7.8	0
					7.86667	0
					7.93333	0
					8	0
					8.06667	0
					8.13333	0
					8.2	0
					8.26667	0
					8.33333	0
					8.4	0
					8.46667	0
					8.53333	0
					8.6	0
					8.66667	0
					8.73333	0
					8.8	0
					8.86667	0
					8.93333	0
					9	0
					9.06667	0
					9.13333	0
					9.2	0
					9.26667	0
					9.33333	0
					9.4	0
					9.46667	0
					9.53333	0
					9.6	0
					9.66667	0
					9.73333	0
					9.8	0
					9.86667	0
					9.93333	0
					10	0
					10.0667	0
					10.1333	0
					10.2	0
					10.2667	0
					10.3333	0
					10.4	0
					10.4667	0
					10.5333	0
					10.6	0
					10.6667	0
					10.7333	0
					10.8	0
					10.8667	0
					10.9333	0
					11	0
					11.0667	0
					11.1333	0
					11.2	0
					11.2667	0
					11.3333	0
					11.4	0
					11.4667	0
					11.5333	0
					11.6	0
					11.6667	0
					11.7333	0
					11.8	0
					11.8667	0
					11.9333	1.14939
					12	1.87408
					12.0667	1.87408
					12.1333	2.86883
					12.2	2.86883
					12.2667	3.21796
					12.3333	4.11624
					12.4	4.11624
					12.4667	5.51965
					12.5333	5.51965
					12.6	5.67583
					12.6667	5.67583
					12.7333	5.67583
					12.8	5.67583
					12.8667	5.67583
					12.9333	5.52552
					13	5.52552
					13.0667	5.52552
					13.1333	4.44448
					13.2	3.50013
					13.2667	2.90373
					13.3333	2.5233
					13.4	2.01986
					13.4667	0
					13.5333	0
					13.6	0
					13.6667	0
					13.7333	0
					13.8	0
					13.8667	0
					13.9333	1.09067
					14	1.09067
					14.0667	1.09067
					14.1333	1.09067
					14.2	1.24081
					14.2667	1.24081
					14.3333	1.24081
					14.4	1.24081
					14.4667	1.24081
					14.5333	0
					14.6	0
					14.6667	0
					14.7333	0
					14.8	0
					14.8667	0
					14.9333	0
					15	0
					15.0667	0
					15.1333	1.81583
					15.2	4.24008
					15.2667	8.48042
					15.3333	9.47197
					15.4	11.2459
					15.4667	12.7285
					15.5333	14.714
					15.6	19.5148
					15.6667	19.9437
					15.7333	20.1976
					15.8	20.8583
					15.8667	22.1058
					15.9333	22.1058
					16	22.1058
					16.0667	22.1058
					16.1333	22.1058
					16.2	21.9772
					16.2667	21.9772
					16.3333	21.9772
					16.4	21.9772
					16.4667	21.9772
					16.5333	21.057
					16.6	21.057
					16.6667	21.0877
					16.7333	21.0877
					16.8	21.0877
					16.8667	21.0877
					16.9333	21.0877
					17	19.2327
					17.0667	19.2327
					17.1333	18.4759
					17.2	14.3663
					17.2667	14.3663
					17.3333	10.7578
					17.4	10.7578
					17.4667	8.02899
					17.5333	8.0821
					17.6	9.07824
					17.6667	11.3072
					17.7333	11.3072
					17.8	11.3072
					17.8667	11.3072
					17.9333	11.3072
					18	10.6749
					18.0667	10.2325
					18.1333	9.78634
					18.2	9.70115
					18.2667	9.18489
					18.3333	6.56303
					18.4	5.11813
					18.4667	4.19427
					18.5333	4.19427
					18.6	4.19427
					18.6667	4.19427
					18.7333	4.19427
					18.8	4.16755
					18.8667	4.16755
					18.9333	4.16755
					19	4.16755
					19.0667	3.59447
					19.1333	3.35326
					19.2	3.17566
					19.2667	2.45352
					19.3333	2.42568
					19.4	1.77741
					19.4667	1.72044
					19.5333	1.26255
					19.6	0
					19.6667	0
					19.7333	0
					19.8	0
					19.8667	0
					19.9333	0

## Sheet: Fig4
TS inhibition							TS activation with crescendo
Freezing Duration(sec)		Normalized Top Speed		Escape Latency(sec)			Freezing Duration(sec)		Normalized Top Speed		Nest time(sec)
LEDoff	LEDon	LEDoff	LEDon	LEDoff	LEDon		LEDoff	LEDon	LEDoff	LEDon	LEDoff	LEDon
2.8	0	1.3913	1.53723	3.4	0.46667		3.2	10.4	2.16718	0.51282	6	0
2.86667	0	3	1.30682	2.86667	0.53333		1.53333	7.73333	1.39319	0.67188	9.33333	0
4.73333	0	1.20266	1.30636	4.8	1.8		3	9	1.53358	0.41667	8.66667	0
6.66667	0	1.48214	1.58865	6.73333	1.33333		1.86667	6.66667	2.34014	0.4881	11.3333	0
1.6	0	0.96476	1.35606	1.6	0.66667		5.13333	10	1.09375	0.68235	8.66667	0
4	0	1.1295	2.15672	4.66667	2.6		2.06667	12	1.76238	0.40523	4	0
4.93333	2.26667	1.22807	1.44118	5.13333	2.26667		2.8	11.4	2.6621	0.28906	10.6667	0
3	0	1.30931	1.41436	3	1.06667		3.33333	10	1.46124	0.824	6.66667	0
2.4	1.66667	1.29362	1.31847	4.13333	1.8
2.33333	0	1.89103	1.52	2.33333	0.6

## Sheet: Fig5
PSTH to crescendo(Hz)	time(ms)	-1	-0.5	0	0.5	1	1.5	2	2.5	3	3.5	4	4.5	5	5.5	6	6.5	7	7.5	8	8.5	9	9.5
	SC-case	2	2	22	4	22	0	16	0	20	0	22	12	18	4	6	0	30	0	10	4	8	0
	TS-case	0	0	16	0	8	10	2	2	2	0	0	0	0	0	2	0	0	2	0	2	0	0
Neuronal Response to Crescendo
	stimulus#	1	2	3	4	5	6	7	8	9	10
SC	mean	13.3043	19.2609	16.087	16.8696	16.6957	22.1739	20.1304	18.087	14.8261	11.3478
	se	3.58932	2.67621	2.69936	2.51439	3.36522	3.38822	1.30413	2.90492	2.2289	1.77166
TS	mean	37.9273	31.1636	11.3091	13.8545	16.5455	15.0909	13.6364	8.14545	6.18182	4.36364
	se	3.74421	4.07834	1.60778	1.9674	2.16498	0.10038	1.9009	1.26454	0.635642	2.17044
time	freeze	escape	TS-response	Sustianed neurons	ON neurons	OFF neurons		freeze	escape	TS-response	Sustianed neurons
1	0.96875	0.03125	37.9273	1	1	1		a = 1.817 (0.6314, 3.003)	a = 5.028 (-24.43, 34.48)	a = 54.13 (-40.11, 148.4)	a = 0.8205 (-0.7117, 2.353)
2	0.6875	0.15625	31.1636	0.836392	0.989333	1.27238		b = -0.381 (-0.7798, 0.01772)	b = 0.084 (-0.3614, 0.5294)	b = -0.3838 (-1.459, 0.6912)	b = -0.2412 (-0.8483, 0.366)
3	0.375	0.46875	11.3091	0.834338	1.07533	1.11714		c = -0.8144 (-2.054, 0.4247)	c = -5.045 (-34.6, 24.51)	c = -15.68 (-114.2, 82.84)	c = 0.1739 (-1.391, 1.739)
4	0.21875	0.6875	13.8545	0.783834	0.905333	1.18286		fitting model	f(x) = a*x^b+c
5	0.125	0.71875	16.5455	0.719469	1.01	1.24714
6	0.09375	0.78125	15.0909	0.688272	1.00533	1.38476
7	0	0.90625	13.6364	0.655538	0.942667	1.10667
8	0	0.96875	8.14545	0.714243	1.054	1.05048
9	0	1	6.18182	0.644292	0.952667	1.11524
10	0	1	4.36364	0.647273	0.945333	1.06667
Evoked Response	time(sec)	-0.2	-0.15	-0.1	-0.05	0	0.05	0.1	0.15	0.2	0.25	0.3	0.35	0.4	0.45
SC-case	50dB	3.66667	7.66667	1.66667	3.66667	-5.33333	-6.33333	8.66667	3.66667	-0.333333	10.6667	2.66667	8.66667	1.66667	5.66667
	70dB	0.666667	-0.333333	0.666667	-0.333333	-0.333333	12.6667	20.6667	26.6667	7.66667	7.66667	1.66667	-0.333333	0.666667	-0.333333
	90dB	2.33333	-6.66667	-0.666667	1.33333	-0.666667	43.3333	51.3333	21.3333	18.3333	13.3333	3.33333	-1.66667	-1.66667	1.33333
TS-case	50dB	-1	2	-1	1	0	9	2	4	4	2	2	2	-1	1
	70dB	8	-1	-1	-1	2	8	55	51	42	26	12	-1	-1	-1
	90dB	-0.666667	5.33333	1.33333	-0.666667	-0.666667	-0.666667	28.3333	33.3333	29.3333	5.33333	0.333333	8.33333	3.33333	-0.666667
SC	Normalized Firing Rate(Hz)
cell#		1	2	3	4	5	6	7	8	9	10	11	12	13	14	15	16	17	18	19
intensity(dB)	50	0.357294	0.373016	0.128571	0.256637	0.185268	0.537118	0.185	0.246914	0.334294	0.29321	0.364458	0.455285	0.152125	0.0334395	0	0.302935	0.20398	0.140127	0
	70	0.866808	0.555556	1.7	0.787611	0.513393	0.973799	0.015	0.518519	1.25937	1.17593	1.69578	1.39024	0.33557	0.0143312	0	0	0.885572	0.366242	0.204918
	90	1	1	1	1	1	1	1	1	1	1	1	1	1	1	1	1	1	1	1
TS	Normalized Firing Rate(Hz)
cell#		1	2	3	4	5	6	7	8	9	10	11	12	13	14	15	16	17	18	19	20	21	22	23	24	25	26	27	28	29	30	31	32	33	34	35	36
intensity(dB)	50	0.248226	0.135366	0.923077	0.193966	0.790909	0.140541	0.829412	0.829412	0.249522	0.116842	0.786207	0.278273	0.776471	0.3	0.3	0.206107	0.9	0.88875	0.525	0	0	0.231902	0.224466	0.21645	0.252492	0.308776	0.171247	0.171247	0.327684	0.469388	0.521739	0.222222	0.228395	0	0.294118	0.576087
	70	1.67952	1.51098	3.26538	1.49741	3.17273	1.62703	2.84118	2.84118	1.76386	1.5	3.19655	1.95042	3.56471	2.07895	2.07895	2.15725	3.44	2.95875	1.65	1.5	2.68	0.651125	0.677751	0.596441	0.755999	0.872517	0.445384	0.445384	0.676292	1.10658	1.31401	0.697531	0	0	0	0
	90	1	1	1	1	1	1	1	1	1	1	1	1	1	1	1	1	1	1	1	1	1	1	1	1	1	1	1	1	1	1	1	1	1	1	1	1
behaviral results		freezing(%)	escape(%)
intensity(dB)	50	38.4615	53.8462
	70	96.875	87.5
	90	50	92.8571

## Sheet: Fig6
	AC neurons overlap(%)				AC-receipt TS neurons(%)
Section#	SC-projecing	TS-projecting		Section#	D1+	D2+	Neither
1	8.91089	1.5		1	13.0435	60.8696	26.087
2	3.92157	1.25		2	19.3548	74.1935	12.9032
3	4.22535	2.08333		3	20	80	0
4	3.84615	1.21951		4	27.7778	50	22.2222
5	4.28571	2
6	5.71429	3.7037
7	4.60251	4.88889
8	5.08475	1.36364
9	4	2.16216
10	4.31034	2.77778

## Sheet: SFig1
trial#	escape(%)	freezing(%)
1	20	19			Freezing Duration(sec)				Escape Latency(sec)				Normalized Top Speed				Nest Time(sec)
2	16	11		intensity(dB)	50	70	90	100	50	70	90	100	50	70	90	100	50	70	90	100
3	10	5			1	2.71429	0	1.4	9.55	3	0	1.4	1.19444	2.10119	2.04611	1.72222	1.75	11.5714	12	12
4	10	1			0	1.35714	0.55	1.06667	8.95	1.57143	1.25	1.06667	1.93421	1.3913	2.32517	1.95833	0	11.4286	12.75	8
5	7	3			2.5	0	0	0	5.21429	0.85714	0	0.13333	0.99301	1.72269	4.50781	2.8125	0	10.0714	7.5	14
					0	2.42857	0	0	8.71429	2.07143	1	0.33333	1.48276	0.50198	2.60894	2.20833	0	11.7857	10.5	14
					0	1.71429	0	1.46667	1.42857	3.57143	0.9	1.6	0.92593	1.15751	2.08824	2.84848	0	11.9286	9.5	12.7333
intensity(dB)	freezing(%)	escape(%)			0	3.35714	1.4	0	9.21429	6.28571	1.4	0.46667	0.30702	1.02632	1.39319	2.43478	0	6.64286	9.33333	13.6667
50	38.4615	53.8462			3.07143	6.14286	1.93333	0	3.14286	6.21429	1.93333	0.6	1.49673	2.12981	1.64	4.07143	2.14286	4.64286	11.0667	8
70	96.875	87.5			0	5.92857	2	0		2.35	2.06667	0.53333	0.50579	1.44488	1.76238	1.68421	1.78571	8.57143	6.6	4.66667
90	50	92.8571			1.42857	1.8	2.93333	3.2		3.45	3.06667		0.89121	0.94159	1.73333	1.03261	3.21429	7.33333	4	12.6667
100	46.1538	92.3077			0	3.45	2	2.8		5.1	3.2	2.8	0.26411	1.50432	1.60256	1.76522	0	0	4	10.6667
					0	3.3	4.26667	1.86667		1.85	4.33333	1.86667	0.89007	2.52874	2.23529	1.76923	4.85714	10.5	10	9.33333
					0	4.7	1.13333	0		1.6		0.26667	1.52778	0.62311	0.78261	1.13861	4.5	3	8	11
					1	4.65	0	0		7.45	0.8	0.8	0.85269	1.69653	1.35294	1.46739	2.85714	9	5.33333	6.66667
						1.85	0			3.2	1.53333			0.75298	1.61029			1.25	8
						1.05				2.95				1.8239				5.5
						6.6				2.35				2.35556				11.75
						2.95				3.1				1.51586				6.75
						2.95				1.75				1.13636				10.35
						1.8				2.45				2.00606				11
						2.05				2.2				1.51841				7
						1.75				6.25				1.7619				5
						2.35				4				1.39535				11.9
						2.2				3.05				1.4759				0
						2.55				3.3				2.751				11.7
						3.65				8.15				2.40884				8
						1.9				6.35				1.3825				7
						3.3				2.25				1.67213				11.5
						4.15				2.25				1.83784				10.85
						6.2								2.24031				5
						2.15								1.43515				6.5
						2.25								1.52632				8.1
														1.22249				12

## Sheet: SFig2
rise time(sec)	freezing(%)	escape(%)			Freezing Duration(sec)					Escape Latency(sec)					Normalized Top Speed					Nest Time(sec)
4	57.1429	71.4286		rise time(sec)	4	0.8	0.4	0.2	0	4	0.8	0.4	0.2	0	4	0.8	0.4	0.2	0	4	0.8	0.4	0.2	0
0.8	58.8235	82.3529			0	2.57143	2.71429	0	3.8	0.85714	3.28571	3	7.33333	3.8	1.54545	1.26829	2.10119	0.42857	1.14444	10	4.8	11.5714	8.57143	7.14286
0.4	96.875	87.5			0	1.07143	1.35714	0	3.66667	1	5.14286	1.57143	4.2	3.66667	1.57692	0.96447	1.3913	1.33333	1.27225	10.3333	0	11.4286	8	4.28571
0.2	86.6667	86.6667			1.21429	0	0	4.06667	1	1.42857	0.92857	0.85714	4.46667	1	1.78261	1.59259	1.72269	1.41353	1.40637	6.4	9.66667	10.0714	7.85714	0
0	33.3333	100			0	0	2.42857	4.46667	1.26667	1.05	3.26667	2.07143	2.33333	1.26667	1.73913	1.62281	0.50198	2.52459	2.32222	7.8	5.33333	11.7857	0	13
					0	1	1.71429	2.33333	1.46667	0	1.93333	3.57143	2.33333	1.46667	3	2.33333	1.15751	0.89	1.41935	12.6667	4	11.9286	3.33333	9.5
					0	2.06667	3.35714	2.33333	0	1.15	1.53333	6.28571	3.86667	1.46667	1.01765	1.625	1.02632	1.08333	1.57143	0	1.06667	6.64286	8.66667	6.25
					3.06667	1.53333	6.14286	3.86667	0	3.73333	3.26667	6.21429	3.6	1.33333	1.13636	2.45	2.12981	1	1.22222	2.66667	6.33333	4.64286	8	3.33333
					2.33333	1.2	5.92857	0	0	2.73333	1.6	2.35	2.66667	2.6	0.67568	0.8	1.44488	1.47059	1.35111	0	0	8.57143	11.3333	9.33333
					1.4	2.06667	2	3.46667	0	1.6	1.46667	3.45	1.66667	0.6	0.90909	1.60526	0.94159	1.88679	2.08411	6	2	7.33333	11.3333	10.6667
					0	1.2	1.8	2.6	1.46667	1.2	1.66667	5.1	5.06667	1.06667	2.24	2.38235	1.50432	1.47208	1.28571	12	5	0	12.6667	12
					0	1.2	3.45	0	1.33333	0.6	1.65	1.85	4.4		1.20833	1.38372	2.52874	2.5	2.12174	4	5.33333	10.5	8.66667	4.66667
					0	1.4	3.3	2.26667	2.4	0.8	4	1.6	0		1.44509	0.6381	0.62311	1.3125	1.35135	11.5333	4	3	6.26667	3.33333
					0	1.5	4.7	0	0	0.53333	2.6	7.45	1.86667		1.72222	1.12903	1.69653	2.24573	1.78788	12.9333	0	9	7	6
					1.2	3.4	4.65	4.33333	0	1.86667		3.2	3.46667		1.26316	1.07744	0.75298	2.07767	1.94737	12.6667	2.66667	1.25	0	8
					0	2.3	1.85	0		0.73333		2.95				1.29412	1.8239	2.68016	1.33333		12	5.5	10	11.3333
							1.05	1.33333				2.35				1.78771	2.35556				11.6667	11.75
							6.6	0				3.1				1.14286	1.51586				10.3333	6.75
							2.95					1.75					1.13636					10.35
							2.95					2.45					2.00606					11
							1.8					2.2					1.51841					7
							2.05					6.25					1.7619					5
							1.75					4					1.39535					11.9
							2.35					3.05					1.4759					0
							2.2					3.3					2.751					11.7
							2.55					8.15					2.40884					8
							3.65					6.35					1.3825					7
							1.9					2.25					1.67213					11.5
							3.3					2.25					1.83784					10.85
							4.15										2.24031					5
							6.2										1.43515					6.5
							2.15										1.52632					8.1
							2.25										1.22249					12

## Sheet: SFig3
Crescendo vs. Decrescendo(with high background noise)
Freezing Duration(sec)		Normalized Top Speed		Nest Time(sec)
crescendo	decrescendo	crescendo	decrescendo	crescendo	decrescendo
5.33333	1	1.78857	0.53704	4.66667	0
2.86667	0	1.48658	1.12102	2	0
2.13333	0	1.73529	1.10132	7	3.2
1	0	2.64103	1.31148	7.73333	3.66667
3.2	0	2.8125	0.86957	7.33333	0
4.4	1.4	1.55	0.91667	6	4
		2.05556	1.384	4.93333	2.66667

## Sheet: SFig4
AC+saline					SC+saline					TS+GFP+activation			TS+GFP+activation with crescendo
Freezing Duration(sec)		Normalized Top Speed			Freezing Duration(sec)		Normalized Top Speed			Normalized Top Speed			Freezing Duration(sec)		Normalized Top Speed		Nest Time(sec)
before	after	before	after		before	after	before	after		LEDoff	LEDon		LEDoff	LEDon	LEDoff	LEDon	LEDoff	LEDon
3.65	2.65	1.63455	1.51613		2.2	2.15	1.44928	1		1	1		2.4	6	1.76923	1.51948	5.33333	2.66667
1.35	1.4	1.3825	1.375		2.75	1.3	1.98421	2.36		1	1		2.4	2.13333	1.76923	2.02679	5.33333	7.33333
1.9	2.05	1.92334	1.93007		3.05	2.5	2.00606	1.08333		1	1.17178		5.33333	2.86667	1.34579	1.16	5.66667	6.33333
2	1.66667	1.57895	2.11765		1.85	1.35	1.57576	1.51111		1	0.9435		1.33333	2.73333	2.44156	1.89286	10.2667	10
4.8	3.13333	1.51765	1.40175		2.15	1.25	1.72932	1.66495		1	1.01075		1.66667	2.8	1.50943	1.22302	6	9.33333
					2.15	2.7	1.72932	1.50549		1	0.94118		2.53333	2.33333	1.57522	1.69048	10	7.33333
										1	0.99057
										1	1.07547

[truncated: 1 more sheets: SFig5]
